# Supplementary material for: Development of Chloroplast Genomic Resources in Chinese Yam (Dioscorea polystachya)
Source: Biomed Res Int. 2018 Mar 14;2018:6293847. doi: 10.1155/2018/6293847 (PMC5872661; doi:10.1155/2018/6293847)
Supplement: Supplementary Materials — Table S1: the patterns of single nucleotide substitutions among the chloroplast genomes of six D. polystachya genotypes. Table S2: polymorphic SSR loci identified in the analyzed material. Positions, locations, types, and polymorphisms are shown. Table S3: primers for the other 42 SSR loci identified in the analyzed material. Table S4: polymorphic indels identified in the analyzed material. Indel events are reported for each of the six D. polystachya genotypes. [file 6293847.f1.zip]

Archive with 4 entries (4 files):
- 6293847.f1.xls
- 6293847.f2.xlsx
- 6293847.f3.xlsx
- 6293847.f4.xlsx
