# Supplementary material for: Development of Chloroplast Genomic Resources in Chinese Yam (Dioscorea polystachya)
Source: Biomed Res Int. 2018 Mar 14;2018:6293847. doi: 10.1155/2018/6293847 (PMC5872661; doi:10.1155/2018/6293847)
Supplement: Supplementary Materials — Table S1: the patterns of single nucleotide substitutions among the chloroplast genomes of six D. polystachya genotypes. Table S2: polymorphic SSR loci identified in the analyzed material. Positions, locations, types, and polymorphisms are shown. Table S3: primers for the other 42 SSR loci identified in the analyzed material. Table S4: polymorphic indels identified in the analyzed material. Indel events are reported for each of the six D. polystachya genotypes. [file 6293847.f1.zip › 6293847.f1.xls]

## Sheet: Sheet1
Table S1. The patterns of single nucleotide substitutions among the six D. polystachya genotype chloroplast genomes.
Position in BJXS genotpye choroplast genome	Position	Loction	Region	SNP pattern	FLW	TSW	YTW	XSW	NJW	MHW
1534	trnK-matK	spacer	LSC	AG	A	A	G	A	G	G
2052	matK	exon	LSC	AC	A	A	C	A	C	A
2543	matK	exon	LSC	CA	C	C	A	C	C	C
2859	matK	exon	LSC	CT	C	C	C	C	T	C
3349	matK-trnK	spacer	LSC	GA	G	G	G	G	A	G
3616	matK-trnK	spacer	LSC	CT	C	C	C	C	T	C
3871	matK-trnK	spacer	LSC	CT	C	C	T	C	C	C
4761	trnK-trnQ	spacer	LSC	GA	G	G	A	G	A	G
4790	trnK-trnQ	spacer	LSC	CT	C	C	C	C	C	T
5363	trnK-trnQ	spacer	LSC	CA	C	C	C	C	A	C
5512	trnK-trnQ	spacer	LSC	TC	T	T	T	T	C	T
6835	psbK-psbI	spacer	LSC	GA	G	G	A	G	G	G
6928	psbK-psbI	spacer	LSC	TC	T	T	T	T	C	T
6974	psbK-psbI	spacer	LSC	CT	C	C	T	C	C	C
7656	trnS-trnG	spacer	LSC	TG	T	T	T	T	G	T
8741	trnG	exon	LSC	TA	T	T	A	T	T	T
8801	trnG	exon	LSC	GA	G	G	G	G	A	G
9742	atpA	exon	LSC	AG	A	A	A	A	G	A
10611	atpA	exon	LSC	AG	A	A	A	A	G	A
11420	attpF	intron	LSC	TC	T	T	T	T	C	T
12128	attpF	intron	LSC	AT	A	A	A	A	A	T
12160	attpF	intron	LSC	CA	C	C	C	C	A	C
12286	attpF	intron	LSC	AC	A	A	C	A	A	A
13134	atpH	exon	LSC	AG	A	A	G	A	G	A
13905	atpH-atpI	spacer	LSC	AG	A	A	A	A	G	A
13944	atpH-atpI	spacer	LSC	TC	T	T	T	T	C	T
15090	atpI-rps2	spacer	LSC	AC	A	A	A	A	C	A
15155	rps2	exon	LSC	CA	C	C	C	C	A	C
15486	rps2	exon	LSC	TC	T	T	T	T	C	T
16452	rpoC2	exon	LSC	CT	C	C	T	C	C	C
17173	rpoC2	exon	LSC	AG	A	A	A	A	G	A
17838	rpoC2	exon	LSC	TA	T	T	T	T	A	T
18143	rpoC2	exon	LSC	CT	C	C	C	C	T	C
19254	rpoC2	exon	LSC	GA	G	G	G	G	A	G
20297	rpoC2-rpoC1	spacer	LSC	TC	T	T	C	T	C	T
21879	rpoC1	intron	LSC	CT	C	C	C	C	T	C
22587	rpoC1	intron	LSC	GA	G	G	G	G	A	G
23870	rpoB	exon	LSC	AC	A	A	C	A	A	A
24174	rpoB	exon	LSC	GA	G	G	G	G	A	G
24932	rpoB	exon	LSC	CT	C	C	C	C	T	C
25160	rpoB	exon	LSC	GA	G	G	G	G	A	G
25268	rpoB	exon	LSC	AG	A	A	A	A	G	A
26819	rpoB-trnC	spacer	LSC	AG	A	A	A	A	G	A
27065	rpoB-trnC	spacer	LSC	AC	A	A	A	A	C	A
27073	rpoB-trnC	spacer	LSC	GT	G	G	G	G	T	G
27446	rpoB-trnC	spacer	LSC	AG	A	A	A	A	G	A
27807	trnC-petN	spacer	LSC	GA	G	G	G	G	A	G
28887	petN-psbM	spacer	LSC	GA	G	G	G	G	A	G
29967	psbM-trnD	spacer	LSC	CT	C	C	C	C	C	T
32569	trnT-psbD	spacer	LSC	AT	A	A	T	A	A	A
33928	psbD	exon	LSC	CT	C	C	T	C	C	C
35410	psbC	exon	LSC	AG	A	A	G	A	G	A
35723	trnS-psbZ	spacer	LSC	AG	A	A	G	A	G	A
36459	trnG-trnfM	spacer	LSC	GA	G	G	A	G	G	G
37655	psaB	exon	LSC	TC	T	T	C	T	C	T
39258	psaB	exon	LSC	AG	A	A	A	A	G	A
49475	ndhK	exon	LSC	AG	A	A	A	A	G	A
51558	trnV	intron	LSC	AC	A	A	C	A	C	A
54082	atpB-rbcL	spacer	LSC	TG	T	T	T	T	G	T
54373	atpB-rbcL	spacer	LSC	GA	G	G	G	G	A	G
55039	rbcL	exon	LSC	CG	C	C	C	C	G	C
55607	rbcL	exon	LSC	TC	T	T	T	T	C	T
56879	accD	exon	LSC	GT	G	G	G	G	T	G
56888	accD	exon	LSC	TG	T	T	T	T	G	T
58555	accD-psaI	spacer	LSC	AG	A	A	A	A	G	A
58706	accD-psaI	spacer	LSC	GC	G	G	G	G	C	G
60158	ycf4-cemA	spacer	LSC	CT	C	C	C	C	T	C
60202	ycf4-cemA	spacer	LSC	TC	T	T	T	T	C	T
65936	trnW-trnP	spacer	LSC	AC	A	A	A	A	C	A
65992	trnW-trnP	spacer	LSC	AG	A	A	A	A	G	A
66165	trnP-psaJ	spacer	LSC	TC	T	T	C	T	C	T
66186	trnP-psaJ	spacer	LSC	AC	A	A	A	A	C	A
66626	psaJ-rpl33	spacer	LSC	CA	C	C	C	C	A	C
66920	psaJ-rpl33	spacer	LSC	TG	T	T	T	T	G	T
68039	rpl20	exon	LSC	GA	G	G	G	G	G	A
70353	clpP	exon	LSC	CT	C	C	T	C	C	C
71348	clpP-psbB	spacer	LSC	GA	G	G	A	G	G	G
73232	psbB-psbT	spacer	LSC	TC	T	T	T	T	C	T
77134	petD-rpoA	spacer	LSC	AG	A	A	G	A	G	A
77284	rpoA	exon	LSC	GT	G	G	G	G	T	G
77414	rpoA	exon	LSC	TC	T	T	C	T	C	T
77531	rpoA	exon	LSC	GT	G	G	G	G	T	G
80842	rpl16	exon	LSC	CT	C	C	C	C	T	C
81708	rpl16	intron	LSC	GT	G	G	G	G	T	G
91054	ycf2	exon	IR	TA	T	T	A	T	A	T
100009	trnV-trnI	spacer	IR	CA	C	C	A	C	C	C
103392	trnA-trnR	spacer	IR	GA	G	A	G	G	G	G
106087	trnA-trnR	spacer	IR	AG	A	A	A	A	G	A
107781	trnR-trnN	spacer	IR	GT	G	G	G	G	T	G
107804	trnR-trnN	spacer	IR	GA	G	G	G	G	A	G
107961	trnR-trnN	spacer	IR	GA	G	G	G	G	A	G
109193	ycf1	exon	SSC	GA	G	G	G	G	A	G
109222	ycf1	exon	SSC	TA	T	T	T	T	A	T
109274	ycf1	exon	SSC	GC	G	G	G	G	C	G
109299	ycf1	exon	SSC	AC	A	A	C	A	A	A
110185	ycf1	exon	SSC	GT	G	G	G	G	T	G
110386	ycf1	exon	SSC	CT	C	C	C	C	T	C
110517	ycf1	exon	SSC	AC	A	A	C	A	A	A
110750	ycf1	exon	SSC	TC	T	T	T	T	C	T
111382	ycf1	exon	SSC	GA	G	G	G	G	A	G
111579	ycf1	exon	SSC	TG	T	T	T	T	G	T
111665	ycf1	exon	SSC	AG	A	A	G	A	A	A
111781	ycf1	exon	SSC	AG	A	A	A	A	G	A
112203	ycf1	exon	SSC	AG	A	A	A	A	A	G
112410	ycf1	exon	SSC	AC	A	A	C	A	C	A
112604	ycf1	exon	SSC	TC	T	T	T	T	C	T
112901	ycf1	exon	SSC	GT	G	G	T	G	T	G
113193	ycf1	exon	SSC	TG	T	T	G	T	T	T
113651	ycf1	exon	SSC	AC	A	A	A	A	C	A
113882	ycf1	exon	SSC	AG	A	A	A	A	G	A
114340	ycf1-rps15	spacer	SSC	GA	G	G	G	G	A	G
114487	ycf1-rps15	spacer	SSC	TG	T	T	T	T	G	T
115276	ndhH	exon	SSC	CG	C	C	C	C	G	C
115543	ndhH	exon	SSC	TC	T	T	C	T	C	T
115810	ndhH	exon	SSC	CT	C	C	T	C	C	C
119329	ndhG	exon	SSC	AC	A	A	C	A	A	A
119347	ndhG	exon	SSC	GA	G	G	A	G	A	G
119713	ndhG	exon	SSC	GA	G	G	G	G	A	G
119931	ndhE	exon	SSC	CT	C	C	C	C	C	T
120287	ndhE-psaC	spacer	SSC	TA	T	T	T	T	T	A
120746	psaC	exon	SSC	CT	C	C	T	C	T	C
120984	ndhD	exon	SSC	AG	A	A	A	A	G	A
121989	ndhD	exon	SSC	GA	G	G	G	G	A	G
122803	ccsA	exon	SSC	GT	G	G	G	G	T	G
123119	ccsA	exon	SSC	CA	C	C	A	C	A	A
123120	ccsA	exon	SSC	GC	G	G	G	G	C	G
123860	trnL-rpl32	spacer	SSC	GA	G	G	A	G	-	G
123929	trnL-rpl32	spacer	SSC	AC	A	A	A	A	C	A
124407	trnL-rpl32	spacer	SSC	CT	C	C	C	C	T	C
124773	rpl32	exon	SSC	CT	C	C	C	C	T	C
125244	rpl32-ndhF	spacer	SSC	CT	C	C	T	C	C	C
125886	ndhF	exon	SSC	TC	T	T	T	T	C	T
126416	ndhF	exon	SSC	CA	C	C	C	C	A	C
126670	ndhF	exon	SSC	GA	A	G	G	G	G	G
128755	trnN-trnR	spacer	IR	CT	C	C	C	C	T	C
128912	trnN-trnR	spacer	IR	CT	C	C	C	C	T	C
128935	trnN-trnR	spacer	IR	CA	C	C	C	C	A	C
130629	trnR-trnA	spacer	IR	TC	T	T	T	T	C	T
133324	trnR-trnA	spacer	IR	CT	C	T	C	C	C	C
136707	trnV-trnI	spacer	IR	GT	G	G	T	G	G	G
145662	ycf2	exon	IR	AT	A	A	T	A	T	A
