# Supplementary material for: Development of Chloroplast Genomic Resources in Chinese Yam (Dioscorea polystachya)
Source: Biomed Res Int. 2018 Mar 14;2018:6293847. doi: 10.1155/2018/6293847 (PMC5872661; doi:10.1155/2018/6293847)
Supplement: Supplementary Materials — Table S1: the patterns of single nucleotide substitutions among the chloroplast genomes of six D. polystachya genotypes. Table S2: polymorphic SSR loci identified in the analyzed material. Positions, locations, types, and polymorphisms are shown. Table S3: primers for the other 42 SSR loci identified in the analyzed material. Table S4: polymorphic indels identified in the analyzed material. Indel events are reported for each of the six D. polystachya genotypes. [file 6293847.f1.zip › 6293847.f2.xlsx]

## Sheet: Sheet1
Table S2. Polymorphic SSR loci identified in the analyzed material. Positions, locations, types and polymorphisms are shown.
No.	Position	Region	Location	SSR type	FLW	TSW	YTW	XSW	NJW	MHW
1	matK-trnK	LSC	space	(TATAT)3	2	2	2	2	0	2
2	matK-trnK	LSC	space	(A)10	10	10	11	10	10	10
3	atpA-atpF	LSC	space	(A)12	12	12	11	12	10	11
4	atpH-atpI	LSC	space	(A)10	10	10	9	10	9	10
5	rps2-rpoC2	LSC	space	(A)15	15	15	15	15	14	15
6	rpoB-trnC	LSC	space	(A)11	11	11	11	11	12	11
7	petN-psbM	LSC	space	(T)12	12	12	6	12	7	13
8	trnE-trnT	LSC	space	(T)11	11	11	11	11	12	11
9	trnS-psbZ	LSC	space	(TA)6	6	6	6	6	5	6
10	trnF-ndhJ	LSC	space	(TA)7	6	6	6	6	7	6
11	petA-psbJ	LSC	space	(A)12	12	12	12	12	14	12
12	psbE-petL	LSC	space	(A)11	11	11	10	11	12	11
13	psbE-petL	LSC	space	(A)10	10	10	10	10	11	10
14	clpP	LSC	intron 1	(T)10	10	10	11	10	10	12
15	clpP	LSC	intron 2	(T)11	11	11	9	11	11	12
16	clpP	LSC	intron 2	(T)12	10	11	11	12	10	12
17	rps11-rpl36	LSC	space	(T)12	13	12	13	12	13	11
18	rps8-rpl14	LSC	space	(T)10	10	10	9	10	9	10
19	rpl16	LSC	intron	(T)10	10	10	12	10	10	10
20	rpl16-rps3	LSC	space	(T)12	12	12	11	12	13	12
21	rps12-trnV	IR	space	(ATA)4g(TAA)6	4	4	5	4	5	4
22	ycf1-rps15	SSC	space	(T)16	15	15	10	15	10	15
23	rpl32-ndhF	SSC	space	(T)10	10	10	10	10	10	11
