# Supplementary material for: Development of Chloroplast Genomic Resources in Chinese Yam (Dioscorea polystachya)
Source: Biomed Res Int. 2018 Mar 14;2018:6293847. doi: 10.1155/2018/6293847 (PMC5872661; doi:10.1155/2018/6293847)
Supplement: Supplementary Materials — Table S1: the patterns of single nucleotide substitutions among the chloroplast genomes of six D. polystachya genotypes. Table S2: polymorphic SSR loci identified in the analyzed material. Positions, locations, types, and polymorphisms are shown. Table S3: primers for the other 42 SSR loci identified in the analyzed material. Table S4: polymorphic indels identified in the analyzed material. Indel events are reported for each of the six D. polystachya genotypes. [file 6293847.f1.zip › 6293847.f3.xlsx]

## Sheet: Sheet1
SSR nr.	Position	Region	Locatin	SSR type	FORWARD PRIMER1 (5'-3')	REVERSE PRIMER1 (5'-3')	PRODUCT1 size (bp)
1	matK	LSC	exon	(TATAT)3	CCGAGGACAAGGAATCCAATCA	AGGTTCTCCTGAGAGTGAACCA	270
2	rpoC2	LSC	exon	(AT)5	CCAATCTCTTGCTTTCGAACGG	TGCTGTACGAACATCAGATGCT	225
3	rpoC2	LSC	exon	(T)11	GCACGGATATCGCCTGATCTAA	TGGCTCAAGAGAAGTTCCCATC	241
4	rpoC2	LSC	exon	(T)10	ACTCAGAAAATACGGGATCCCC	ATCAGATTGGGGAGGACGATTG	272
5	rpoB	LSC	exon	(T)10	TGAATTTTTCAGCCTGTGACCG	GAACCCCTCACCCCCTTTTTAT	216
6	ndhJ	LSC	exon	(TC)5	AGATCCATAGGCTCGATACTTTGT	TCAAAAAGGTTTCGGATTGCCC	251
7	cemA	LSC	exon	(AATG)3	AATCGTGTATCTCCTTCACTTGT	CCCTACCCACGAATCTGCTATT	238
8	cemA	LSC	exon	(A)12	CTTGGCATCTGTGATTTTGGCA	TGTTCCTTTCATTTATCCCGTCA	221
9	psbF	LSC	exon	(TTTCA)3				36
10	ndhD	SSC	exon	(TTA)4	AGAACTCAGAATGGAATCGTCTT	TGCCTAGCCCCAAAACCTAATT	269
11	rpoC1	LSC	intron	(A)11	AGACAGAATAATTGGGGGTAGGA	ACCCCATCTATGTTTAGGTTGCT	273
12	clpP	LSC	intron	(T)11	CACCTTTGGATGCATACGGTTC	TATAGTATAGGGCGGGGTCCAA	163
13	petB	LSC	intron	(T)12	ACCAATACGTCCATTCCTACGG	TAGGCGTGGACGAATTATGGTG	238
14	trnK-matK	LSC	spacer	(TTC)4	CAAATGCGTCCTGTATGTGACC	TCGTGTTTCGTGTGCTAGAACT	168
15	atpH-atpI	LSC	spacer	(AAATA)3	AACCTTCTAACGGGGATTGACC	ACGAATTCCTAAGGGTTGATTCA	174
16	atpH-atpI	LSC	spacer	(A)15	ACCAAATCAATGATCGGACCAA	TAGTGCACCGTTCAAGACAAGA	255
17	rps2-rpoC2	LSC	spacer	(TCTTG)3	ACCAAATCAATGATCGGACCAA	CCTGTTGGTACCGGATTCCAAA	280
18	rpoB-trnC	LSC	spacer	(A)10	CGCTATTCTACGGGTCACACAT	CCAGTTCTGACTTTGGTTGTGT	189
19	psbM-trnD	LSC	spacer	(TA)6	CGTTGCCTCCTTGAAAGAGAGA	CAAGCATTGCCTGAACTGAAGG	279
20	trnE-trnT	LSC	spacer	(T)11	CGATGTCGGATTGGTACACGTA	GCATATGCACTCATTCAAGGACA	183
21	trnE-trnT	LSC	spacer	(ATATA)3	TGTGAGAAGGGAAAGGGGTTTT	GGACCACAAACCAACCTAGGTA	255
22	trnT-psbD	LSC	spacer	(TA)6	TTCAAGACCGGAGCTATCAACC	GCATGTGGTCGAGGAGAGTTTA	232
23	psbA-ycf3	LSC	spacer	(TATTT)3	TTCTTGATTGGATCTCATCATAGGA	ACTTACCTATTCCGACCAGGGA	278
24	psbA-ycf3	LSC	spacer	(T)11	AGAATTGGGATTATACCATCGTGGA	ATCCTTTCCTTTTCTGAGGGCC	188
25	trnT-trnL	LSC	spacer	(AT)5	ACCGTTCCAGTATTGCCAATCA	TGAGACCAGGATCCGGTTATAA	280
26	trnT-trnL	LSC	spacer	(AGAT)3	AAATCGTGAGGGTTCAAGTCCC	TATTTGCGTGTCAGGAACCAGA	252
27	trnL-trnF	LSC	spacer	(TA)7	GCTCCCTCTTTCTCCTTTGTTC	TACCGCGCACATCACTTAGAT	280
28	psbE-petL	LSC	spacer	(A)11	CCAAGCTTTACTGTACCGAATCC	TGTGTGTGTCGTGTAGCTTGAT	215
29	psaJ-rpl33	LSC	spacer	(T)10	CACCCTTCCTTTCGTTGGAGTA	ATCGGGAGTACATTTCAGCGTC	213
30	clpP-psbB	LSC	spacer	(T)10	GGAGATCCAACTACACGGAGAC	CCCTAACGTCGAGACTAAGAGG	275
31	psbB-psbT	LSC	spacer	(A)10	GATTCATACTCACTTCGCGACC	TCTCTTGTTGAGACCCCATGAA	266
32	ycf2	IR	exon	(TCT)4	AAATTGTGGGCGATTCTTCCAC	TGTAACTCACTAGAGGCTCGGA	251
33	ycf2	IR	exon	(ATA)4g(TAA)6	TGGTTCTGCTTCCCCTCTTTTT	GCAAAGGGTCGAGAAACTCAAC	274
34	ycf1	SSC	exon	(A)10	CTGTCTGAAACCTTGGCGAAAG	CTCTGCTTCCATTCCCCAGATT	106
35	ycf1	SSC	exon	(A)12	AGGACACTCACAACAAGGAATCA	TTGTTTCATCGTTGTAAATGGTAGA	280
36	ycf1	SSC	exon	(A)11	GAAGCTTGGATCAATGCGCATA	CCAAATTCTGGGAAGAACCAAGG	179
37	ycf1	SSC	exon	(A)16	ACAACAAGGCCAAGGAGATCTT	TCTGCTTCCTTATTGCTTTTGGA	132
38	ycf1	SSC	exon	(A)10	TGGCAGTCGATTCAGTATGTCA	GCGGATTTCCTCCTAGATCCAG	211
39	ycf1-rps15	SSC	spacer	(T)16	CCATTCAACTGGATCTAGGAGGA	TGTGGATTTTACCGATCGGGAA	241
40	ndhA-ndhI	SSC	spacer	(TATT)3	CTCGATGGCTTCTCTTGCATTG	TCGCGGTCCAGAATCTACAAAA	238
41	trnL-rpl32	SSC	spacer	(AT)5	AATTAGGTTTTGGGGCTAGGCA	AGCAATAGACAGATGCTACGGG	199

## Sheet: Sheet2
Table S3. Primers for the other 42 SSR loci identified in the analyzed material.
No.	Position	Locatin	Region	SSR type	FORWARD PRIMER1 (5'-3')	REVERSE PRIMER1 (5'-3')	PRODUCT1 size (bp)
1	psbA-trnK	space	LSC	(AGA)4	ATGTCAACCAATCTCCGCAGAT	GAAAAATGCAAGCACGGTTTGG	218
2	matK	exon	LSC	(TTC)4	CAAATGCGTCCTGTATGTGACC	TCGTGTTTCGTGTGCTAGAACT	168
3	atpH-atpI	space	LSC	(T)10	CATCGGGTGGAGAAGTAACTCA	CGTCTGCGACTATTATGCATGG	264
4	rps2-rpoC2	space	LSC	(AAATA)3	AACCTTCTAACGGGGATTGACC	ACGAATTCCTAAGGGTTGATTCA	174
5	rpoC2	exon	LSC	(TCTTG)3	ACCAAATCAATGATCGGACCAA	CCTGTTGGTACCGGATTCCAAA	280
6	rpoC2	exon	LSC	(T)11	TGTTCCCGGTGGTATCAAGATG	ATCTTCGTCCATAATGGTCCGG	208
7	rpoC2	exon	LSC	(AT)5	CCAATCTCTTGCTTTCGAACGG	TGCTGTACGAACATCAGATGCT	225
8	rpoC1	intron	LSC	(T)11	GCACGGATATCGCCTGATCTAA	TGGCTCAAGAGAAGTTCCCATC	241
9	rpoB	exon	LSC	(T)10	ACTCAGAAAATACGGGATCCCC	ATCAGATTGGGGAGGACGATTG	272
10	rpoB-trnC	space	LSC	(T)10	TGAATTTTTCAGCCTGTGACCG	GAACCCCTCACCCCCTTTTTAT	216
11	psbM-trnD	space	LSC	(A)10	CGCTATTCTACGGGTCACACAT	CCAGTTCTGACTTTGGTTGTGT	189
12	psbM-trnD	space	LSC	(TTAAT)3	ACACAACCAAAGTCAGAACTGG	GGGGTGGAAACATAGGTGGATT	264
13	trnE-trnT	space	LSC	(TA)6	CGTTGCCTCCTTGAAAGAGAGA	CAAGCATTGCCTGAACTGAAGG	279
14	trnE-trnT	space	LSC	(TA)7	TGTCCTTGAATGAGTGCATATGC	GCCCTTTATCGGATTTGAACCG	212
15	trnT-psbD	space	LSC	(ATATA)3	TGTGAGAAGGGAAAGGGGTTTT	GGACCACAAACCAACCTAGGTA	255
16	psbA-ycf3	space	LSC	(A)10	TGTGCAACCTAACCTAGTCTAGTG	TCCTATGATGAGATCCAATCAAGAA	242
17	psbA-ycf3	space	LSC	(TATTT)3	TTCTTGATTGGATCTCATCATAGGA	ACTTACCTATTCCGACCAGGGA	278
18	trnT-trnL	space	LSC	(T)11	AGAATTGGGATTATACCATCGTGGA	ATCCTTTCCTTTTCTGAGGGCC	188
19	trnT-trnL	space	LSC	(AT)5	ACCGTTCCAGTATTGCCAATCA	TGAGACCAGGATCCGGTTATAA	280
20	trnL-trnF	space	LSC	(AGAT)3	AAATCGTGAGGGTTCAAGTCCC	TATTTGCGTGTCAGGAACCAGA	252
21	ndhJ	exon	LSC	(AT)5	GGTGCTACATCATAGGCACACT	GCTAGTCCATAGATCCTTGGGC	144
22	cemA	exon	LSC	(TC)5	AGATCCATAGGCTCGATACTTTGT	TCAAAAAGGTTTCGGATTGCCC	251
23	cemA	exon	LSC	(AATG)3	AATCGTGTATCTCCTTCACTTGT	CCCTACCCACGAATCTGCTATT	238
24	psbF	exon	LSC	(A)10	ATCGTTGGATGAACTGCATTGC	AGTCCTCGGCCAAACGAATATT	236
25	psbE-petL	space	LSC	(TTTCA)3	TCATGAAAGATATTATCATATTCG	GGTTTCCCGCAATCTAAATCT	266
26	psaJ-rpl33	space	LSC	(TTC)4	AGTAGGATGCTGGTTCGAAAGC	CATCCTTACCCTTGGCCATGAA	211
27	clpP	intron 2	LSC	(A)10	TACGTGCACCTTTGGATGCATA	TATAGTATAGGGCGGGGTCCAA	169
28	clpP-psbB	space	LSC	(TTTA)3	CCAACCCTTCCATTGCGTATTC	GGTAAACCCATGGAGATACCCC	250
29	psbB-psbT	space	LSC	(T)10	GGAGATCCAACTACACGGAGAC	CCCTAACGTCGAGACTAAGAGG	275
30	petB	intron	LSC	(A)10	GATTCATACTCACTTCGCGACC	TCTCTTGTTGAGACCCCATGAA	266
31	ycf2	exon	LSC	(GA)5	TGATCCACATCACTTCTGGTTCT	TACGTTTCGTCACCACTTTGTG	252
32	ycf2	exon	IR	(TCT)4	AAATTGTGGGCGATTCTTCCAC	TGTAACTCACTAGAGGCTCGGA	251
33	ycf1	exon	IR	(TA)5	ACGGAAGATGCCATAGAAACGT	TCAATACCGATTCCCCATCAAGT	118
34	ycf1	exon	SSC	(A)10	CTGTCTGAAACCTTGGCGAAAG	CTCTGCTTCCATTCCCCAGATT	106
35	ycf1	exon	SSC	(A)12	AGGACACTCACAACAAGGAATCA	TTGTTTCATCGTTGTAAATGGTAGA	280
36	ycf1	exon	SSC	(A)11	GAAGCTTGGATCAATGCGCATA	CCAAATTCTGGGAAGAACCAAGG	179
37	ycf1	exon	SSC	(A)16	ACAACAAGGCCAAGGAGATCTT	TCTGCTTCCTTATTGCTTTTGGA	132
38	ycf1-rps15	space	SSC	(A)10	TGGCAGTCGATTCAGTATGTCA	GCGGATTTCCTCCTAGATCCAG	211
39	ndhA-ndhI	space	SSC	(A)10	CCGTGGTCGAATTCACTTTGAA	CGGTAATCGTCCCAAAGCAATT	280
40	ndhD	exon	SSC	(TATT)3	CTCGATGGCTTCTCTTGCATTG	TCGCGGTCCAGAATCTACAAAA	238
41	trnL-rpl32	space	SSC	(TTA)4	AGAACTCAGAATGGAATCGTCTT	TGCCTAGCCCCAAAACCTAATT	269
42	trnL-rpl32	space	SSC	(AT)5	AATTAGGTTTTGGGGCTAGGCA	AGCAATAGACAGATGCTACGGG	199
