# Supplementary material for: Development of Chloroplast Genomic Resources in Chinese Yam (Dioscorea polystachya)
Source: Biomed Res Int. 2018 Mar 14;2018:6293847. doi: 10.1155/2018/6293847 (PMC5872661; doi:10.1155/2018/6293847)
Supplement: Supplementary Materials — Table S1: the patterns of single nucleotide substitutions among the chloroplast genomes of six D. polystachya genotypes. Table S2: polymorphic SSR loci identified in the analyzed material. Positions, locations, types, and polymorphisms are shown. Table S3: primers for the other 42 SSR loci identified in the analyzed material. Table S4: polymorphic indels identified in the analyzed material. Indel events are reported for each of the six D. polystachya genotypes. [file 6293847.f1.zip › 6293847.f4.xlsx]

## Sheet: Sheet2
Table S4. Polymorphic indels identified in the analyzed material. Indel events are reported for each of the six D. polystachya genotypes.
No.	Position	Loction	Region	length (bp)	FLW	TSW	YTW	XSW	NJW	MHW
1	trnL-rpl32	spacer	SSC	11	deletion	deletion	deletion	deletion	deletion	insertion
2	atpF	intron	LSC	8	deletion	deletion	deletion	deletion	insertion	deletion
3	psbM-trnD	spacer	LSC	1	deletion	deletion	deletion	deletion	insertion	deletion
4	trnT-psbD	spacer	LSC	5	deletion	deletion	deletion	deletion	insertion	deletion
5	ndhJ-ndhK	spacer	LSC	5	deletion	deletion	deletion	deletion	insertion	deletion
6	rbcL-accD	spacer	LSC	20	deletion	deletion	deletion	deletion	insertion	deletion
7	clpP	intron 2	LSC	1	deletion	deletion	deletion	deletion	insertion	deletion
8	ycf2-ycf15	spacer	IR	5	deletion	deletion	deletion	deletion	insertion	deletion
9	ycf1-rps15	spacer	SSC	7	deletion	deletion	deletion	deletion	insertion	deletion
10	trnQ-psbK	spacer	LSC	1	deletion	deletion	deletion	deletion	insertion	deletion
11	trnS-trnG	spacer	LSC	1	deletion	deletion	deletion	deletion	insertion	deletion
12	psbA-trnK	spacer	LSC	1	deletion	deletion	deletion	deletion	insertion	deletion
13	petD-rpoA	spacer	LSC	1	deletion	deletion	deletion	deletion	insertion	deletion
14	rpl32-ndhF	spacer	SSC	1	deletion	deletion	deletion	deletion	insertion	deletion
15	psbZ-trnG	spacer	LSC	1	deletion	deletion	deletion	insertion	deletion	deletion
16	trnS-trnG	spacer	LSC	8	deletion	deletion	insertion	deletion	deletion	deletion
17	petN-psbM	spacer	LSC	13	deletion	deletion	insertion	deletion	deletion	deletion
18	trnT-psbD	spacer	LSC	4	deletion	deletion	insertion	deletion	deletion	deletion
19	rbcL-accD	spacer	LSC	25	deletion	deletion	insertion	deletion	deletion	deletion
20	psbE-petL	spacer	LSC	5	deletion	deletion	insertion	deletion	deletion	deletion
21	trnF-ndhJ	spacer	LSC	1	deletion	deletion	insertion	deletion	deletion	deletion
22	trnK-trnQ	spacer	LSC	1	deletion	deletion	insertion	deletion	deletion	deletion
23	atpI-rps2	spacer	LSC	1	deletion	deletion	insertion	deletion	deletion	deletion
24	rpl14-rpl16	spacer	LSC	1	deletion	deletion	insertion	deletion	deletion	deletion
25	clpP	intron 2	LSC	9	deletion	deletion	insertion	deletion	insertion	deletion
26	rps12-trnV	spacer	IR	3	deletion	deletion	insertion	deletion	insertion	deletion
27	trnK-trnQ	spacer	LSC	1	deletion	deletion	insertion	deletion	insertion	deletion
28	petN-psbM	spacer	LSC	1	insertion	insertion	deletion	insertion	deletion	insertion
29	psbM-trnD	spacer	LSC	5	insertion	insertion	deletion	insertion	deletion	insertion
30	matK-trnK	spacer	LSC	1	insertion	insertion	deletion	insertion	insertion	insertion
31	psbM-trnD	spacer	LSC	1	insertion	insertion	deletion	insertion	insertion	insertion
32	rbcL-accD	spacer	LSC	9	insertion	insertion	deletion	insertion	insertion	insertion
33	psbE-petL	spacer	LSC	5	insertion	insertion	deletion	insertion	insertion	insertion
34	ycf4-cemA	spacer	LSC	1	insertion	insertion	deletion	insertion	insertion	insertion
35	rps2-rpoC2	spacer	LSC	2	insertion	insertion	insertion	insertion	deletion	insertion
36	trnT-trnL	spacer	LSC	1	insertion	insertion	insertion	insertion	deletion	insertion
37	trnL-rpl32	spacer	SSC	7	insertion	insertion	insertion	insertion	deletion	insertion
38	ndhA-ndhI	spacer	SSC	1	insertion	insertion	insertion	insertion	deletion	insertion
39	psbK-psbI	spacer	LSC	1	insertion	insertion	insertion	insertion	deletion	insertion
40	trnF-ndhJ	spacer	LSC	1	insertion	insertion	insertion	insertion	deletion	insertion
41	psbI-trnS	spacer	LSC	6	insertion	insertion	insertion	insertion	deletion	insertion
42	psbI-trnS	spacer	LSC	1	insertion	insertion	insertion	insertion	deletion	insertion
43	clpP	intron 1	LSC	1	insertion	insertion	insertion	insertion	deletion	insertion
43	atpF	intron	LSC	28	insertion	insertion	insertion	insertion	insertion	deletion
